# Supplementary material for: Soil water depletion patterns in rainfed apple orchards and wheat fields
Source: PeerJ. 2023 Mar 30;11:e15098. doi: 10.7717/peerj.15098 (PMC10066881; doi:10.7717/peerj.15098)
Supplement: Supplemental Information 1 [file peerj-11-15098-s001.xlsx]

## Sheet: Figure 4
	Volumetric water content
Depth of soil	Young orchard	Mature orchard	Old orchard	Farmland	Field capacity	Permanent wilting coefficient	Stable moisture
-10	21.0391	22.6565	20.7238	17.5998	25.77	11.22	18.495
-20	22.8995	22.5837	22.091	19.2682	25.77	11.22	18.495
-40	21.4167	21.1691	21.4833	17.5182	25.77	10.89	18.33
-60	22.6942	22.8119	22.5456	18.9737	28.652	13.143	20.8975
-80	23.9526	24.1461	22.6792	21.0113	28.652	13.039	20.8455
-100	27.0615	26.6813	25.5781	22.9182	27.4113	11.1986	19.305
-120	26.565	26.8425	25.4727	22.9872	27.7571	11.6375	19.6973
-150	25.9677	26.2758	25.2886	22.6816	27.7571	11.6641	19.7106
	23.9495	24.1459	23.2328	20.3698	27.1924	11.7515	19.472
	17.5739	18.5377	14.0551	18.34	27.1924	11.7515	19.472
	22.9949	24.0032	19.3139	-5.8135	27.1924	11.7515	19.472
	21.0391	21.1691	20.7238	22.8623	27.1924	11.7515	19.472
	8.04792	8.7159	6.42894		27.1924	11.7515	19.472
	0.819761	3.93023	3.08518		27.1924	11.7515	19.472
					27.1924	11.7515	19.472
					27.1924	11.7515	19.472

## Sheet: Figure 5
		Farmland
			Standard error
	3	-48.3549	10.1599	c
	4	-9.1481	8.27769	b
	5	8.86225	10.1685	b
	6	83.6277	13.1813	a
	7	53.4972	5.45001	a
	8	-101.025	23.7553	d
	9	-113.906	0.937095	d
SDR	3	0	9.43639
	4	0	1.56322
	5	8.86225
	6	83.6277
	7	53.4972
	8	0
	9	0
			Intensity of desiccation
SDI	3	-0.351786	No
	4	0.056324	Mild
	5	0.109334	Mild
	6	0.777427	Intensity
	7	0.414376	Moderate
	8	-0.944523	No
	9	-0.929295	No
												VAR00002
													VAR00001	N	alpha = Subset of 0.05
															1	2	3	4
												Duncana	7.00	3	-113.906				d
													6.00	3	-101.025				d
													1.00	3		-48.3549			c
													2.00	3			-9.1481		b
													3.00	3			8.86225		b
													5.00	3				53.4972	a
													4.00	3				83.6277	a
													significance		0.468051	1	0.31466	0.102928
															d	c	b	a

## Sheet: Table 1
From March to April									From April to May								From May to June								From June to July								From July to August								From August to September
Depth of soil									Depth of soil
10	1	4.12768	VAR00002						10	1	-6.51216	VAR00002					10	1	2.09099	VAR00002					10	1	-7.88708	VAR00002					10	1	-3.69558	VAR00002					10	1	1.77852	VAR00002
	1	0.540106		VAR00001	N	alpha = Subset of 0.05				1	-4.87213		VAR00001	N	alpha = Subset of 0.05			1	5.89785		VAR00001	N	alpha = Subset of 0.05			1	-7.773		VAR00001	N	alpha = Subset of 0.05			1	-6.8281		VAR00001	N	alpha = Subset of 0.05			1	1.88458		VAR00001	N	alpha = Subset of 0.05
	1	4.8158				1	2			1	-6.9091				1			1	2.0086				1			1	-7.3689				1			1	-3.872				1			1	1.4399				1	2
	2	-6.45967	Duncana	2.00	3	-7.36395				2	-4.74267	Duncana	4.00	3	-7.36435			2	4.2935	Duncana	3.00	3	2.0762			2	-6.45967	Duncana	4.00	3	-7.72541			2	-3.42965	Duncana	4.00	3	-6.9425			2	3.66247	Duncana	3.00	3	0.789364
	2	-10.5744		1.00	3		3.16119			2	-2.63257		1.00	3	-6.0978			2	10.1875		1.00	3	3.33248			2	-10.5744		1.00	3	-7.67632			2	-7.1266		2.00	3	-5.77338			2	1.52457		1.00	3	1.701	1.701
	2	-5.0578		3.00	3		3.27507			2	-2.8556		3.00	3	-3.49082			2	4.6343		4.00	3	5.9947			2	-5.0578		2.00	3	-7.36395			2	-6.7639		3.00	3	-5.22321			2	1.2826		2.00	3	2.15655	2.15655
	3	1.9965		4.00	3		6.95351			3	-0.546945		2.00	3	-3.41028			3	-1.3631		2.00	3	6.37177			3	-4.12012		3.00	3	-6.96454			3	-5.4304		1.00	3	-4.79856			3	-0.392591		4.00	3		4.24242
	3	6.0984		significance		1	0.111877			3	-9.8771		significance		0.177266			3	9.56401		significance		0.232315			3	-12.7805		significance		0.790768			3	-4.49174		significance		0.157168			3	2.43398		significance		0.295923	0.0712644
	3	1.7303				b	a			3	-0.0484				a			3	-1.9723				a			3	-3.993				a			3	-5.7475				a			3	0.3267				b	a
	4	5.05985								4	-5.37878							4	5.62302							4	-8.71676							4	-7.17978							4	6.62389
	4	6.25422								4	-7.01975							4	5.40522							4	-4.60887							4	-8.33619							4	2.7775
	4	9.54645								4	-9.69452							4	6.95586							4	-9.8506							4	-5.31153							4	3.32588
20	1	1.43605	VAR00002						20	1	-1.04398	VAR00002					20	1	2.33815	VAR00002					20	1	-3.59319	VAR00002					20	1	-6.01984	VAR00002					20	1	2.22202	VAR00002
	1	0.176491		VAR00001	N	alpha = Subset of 0.05				1	-1.956		VAR00001	N	alpha = Subset of 0.05			1	2.11157		VAR00001	N	alpha = Subset of 0.05			1	-1.07184		VAR00001	N	alpha = Subset of 0.05			1	-8.29076		VAR00001	N	alpha = Subset of 0.05			1	1.01822		VAR00001	N	alpha = Subset of 0.05
	1	1.0648				1	2	3		1	-0.4477				1			1	2.0812				1	2		1	-3.3638				1	2		1	-6.1226				1	2		1	1.9239				1	2
	2	-5.54892	Duncana	2.00	3	-6.64462				2	-5.00062	Duncana	3.00	3	-3.25654			2	3.89476	Duncana	1.00	3	2.17697			2	-5.54892	Duncana	4.00	3	-7.85333			2	-3.22579	Duncana	4.00	3	-9.34			2	3.55758	Duncana	3.00	3	0.474285
	2	-9.67805		1.00	3		0.892445			2	-2.07751		2.00	3	-2.97648			2	11.0006		3.00	3	3.22263	3.22263		2	-9.67805		2.00	3	-6.64462	-6.64462		2	-5.93308		1.00	3	-6.81107	-6.81107		2	0.105879		2.00	3	1.23729	1.23729
	2	-4.7069		3.00	3			4.64691		2	-1.8513		4.00	3	-2.57667			2	5.9411		4.00	3	6.05	6.05		2	-4.7069		3.00	3	-4.02951	-4.02951		2	-5.7596		3.00	3	-6.04187	-6.04187		2	0.0484		1.00	3	1.72138	1.72138
	3	3.47757		4.00	3			6		3	-0.700156		1.00	3	-1.14923			3	1.40519		2.00	3		6.94548		3	-3.16725		1.00	3		-2.67628		3	-5.51186		2.00	3		-4.97283		3	0.21066		4.00	3		2.74
	3	6.95416		significance		1	1	0.386094		3	-7.54485		significance		0.292507			3	6.1573		significance		0.0857455	0.0964153		3	-5.72689		significance		0.079038	0.0702252		3	-7.18086		significance		0.055056	0.246411		3	0.909697		significance		0.223252	0.150306
	3	3.509				c	b	a		3	-1.5246				a			3	2.1054				b	a		3	-3.1944				b	a		3	-5.4329				b	a		3	0.3025				b	a
	4	6.15654								4	-3.60204							4	6.46582							4	-9.05612							4	-7.61944							4	3.0223
	4	7.16891								4	-2.53023							4	4.62956							4	-4.47849							4	-12.3944							4	2.06058
	4	4.66712								4	-1.60373							4	7.05313							4	-10.0154							4	-8.01057							4	3.14025
40	1	3.17456	VAR00002						40	1	-2.61089	VAR00002					40	1	5.99505	VAR00002					40	1	-0.634676	VAR00002					40	1	-16.1835	VAR00002					40	1	1.96439	VAR00002
	1	1.3867		VAR00001	N	alpha = Subset of 0.05				1	1.48263		VAR00001	N	alpha = Subset of 0.05			1	5.46633		VAR00001	N	alpha = Subset of 0.05			1	3.50206		VAR00001	N	alpha = Subset of 0.05			1	-21.8671		VAR00001	N	alpha = Subset of 0.05			1	2.84625		VAR00001	N	alpha = Subset of 0.05
	1	3.0976				1	2	3		1	-3.146				1			1	6.2678				1			1	-0.5324				1			1	-16.093				1			1	2.1296				1	2
	2	-1.01532	Duncana	2.00	3	-4.57537				2	-1.6187	Duncana	3.00	3	-3.69442			2	8.81416	Duncana	1.00	3	5.90973			2	-1.01532	Duncana	4.00	3	-7.29799			2	-15.7839	Duncana	4.00	3	-26.4856			2	1.99213	Duncana	2.00	3	2.09514
	2	-11.7428		1.00	3		2.55333			2	3.31875		1.00	3	-1.42475			2	20.3336		4.00	3	8.1527			2	-11.7428		2.00	3	-4.57537			2	-24.1241		2.00	3	-21.3693			2	1.99427		3.00	3	2.26458
	2	-0.968		3.00	3		2.86628			2	3.025		2.00	3	1.57502			2	9.196		3.00	3	10.3794			2	-0.968		3.00	3	-2.85937			2	-24.2		3.00	3	-20.5534			2	2.299		1.00	3	2.31341
	3	0.709544		4.00	3			10.0824		3	-4.74385		4.00	3	3.273			3	12.4795		2.00	3	12.7813			3	-4.65702		1.00	3	0.778329			3	-17.736		1.00	3	-18.0479			3	3.51662		4.00	3		6.47617
	3	6.9697		significance		1	0.920018	1		3	-1.62041		significance		0.0637843			3	6.00214		significance		0.103197			3	1.0883		significance		0.0646079			3	-26.6939		significance		0.0734717			3	1.24432		significance		0.81351	1
	3	0.9196				c	b	a		3	-4.719				a			3	12.6566				a			3	-5.0094				a			3	-17.2304				a			3	2.0328				b	a
	4	10.2665								4	-1.68738							4	12.0005							4	-12.3763							4	-22.0723							4	6.89654
	4	8.40514								4	10.1979							4	3.89626							4	-4.62814							4	-25.3							4	4.61751
	4	11.5757								4	1.30846							4	8.56136							4	-4.88955							4	-32.0845							4	7.91445
60	1	2.23356	VAR00002						60	1	1.13155	VAR00002					60	1	7.04945	VAR00002					60	1	-4.43275	VAR00002					60	1	-14.4029	VAR00002					60	1	1.38046	VAR00002
	1	-0.281924		VAR00001	N	alpha = Subset of 0.05				1	4.77296		VAR00001	N	alpha = Subset of 0.05			1	6.05636		VAR00001	N	alpha = Subset of 0.05			1	3.88218		VAR00001	N	alpha = Subset of 0.05			1	-26.7452		VAR00001	N	alpha = Subset of 0.05			1	3.31577		VAR00001	N	alpha = Subset of 0.05
	1	2.808				1				1	1.378				1	2		1	6.682				1			1	-4.212				1			1	-14.196				1	2		1	1.222				1
	2	3.27614	Duncana	1.00	3	1.58655				2	1.33727	Duncana	3.00	3	-0.13161			2	1.75803	Duncana	2.00	3	5.81729			2	8.18056	Duncana	1.00	3	-1.58752			2	-24.5389	Duncana	4.00	3	-32.2923			2	4.94458	Duncana	1.00	3	1.97274
	2	4.76772		3.00	3	3.97689				2	4.44842		1.00	3	2.42751	2.42751		2	12.8598		1.00	3	6.59594			2	-5.5479		4.00	3	0.0520277			2	-28.5505		2.00	3	-27.4291	-27.4291		2	2.9532		3.00	3	2.51109
	2	4.836		4.00	3	4.12265				2	4.81		2.00	3	3.5319	3.5319		2	2.834		3.00	3	6.69885			2	4.42		2.00	3	2.35089			2	-29.198		3.00	3	-24.4232	-24.4232		2	3.718		4.00	3	3.71872
	3	2.49429		2.00	3	4.29329				3	-1.08795		4.00	3		4.51899		3	7.38049		4.00	3	8.63515			3	3.93555		3.00	3	3.59257			3	-21.7679		1.00	3		-18.448		3	1.58903		2.00	3	3.87193
	3	6.49837		significance		0.102311				3	1.86312		significance		0.0979024	0.315995		3	5.20205		significance		0.453707			3	2.68217		significance		0.242172			3	-29.2456		significance		0.0890941	0.0582345		3	4.46225		significance		0.163665
	3	2.938				a				3	-1.17				b	a		3	7.514				a			3	4.16				a			3	-22.256				b	a		3	1.482				a
	4	2.09292								4	3.0895							4	13.4135							4	-2.88673							4	-27.7741							4	3.08598
	4	5.2451								4	8.20244							4	2.79881							4	4.61503							4	-35.2901							4	5.65016
	4	5.02993								4	2.26502							4	9.69311							4	-1.57222							4	-33.8126							4	2.42001
80	1	-1.1471	VAR00002						80	1	7.20972	VAR00002					80	1	2.32709	VAR00002					80	1	-2.72608	VAR00002					80	1	-15.6257	VAR00002					80	1	1.35088	VAR00002
	1	0.947226		VAR00001	N	alpha = Subset of 0.05				1	2.35732		VAR00001	N	alpha = Subset of 0.05			1	1.64586		VAR00001	N	alpha = Subset of 0.05			1	0.850489		VAR00001	N	alpha = Subset of 0.05			1	-16.2386		VAR00001	N	alpha = Subset of 0.05			1	2.8937		VAR00001	N	alpha = Subset of 0.05
	1	-1.638				1	2			1	7.644				1			1	1.612				1			1	-2.314				1			1	-15.808				1	2		1	1.326				1	2
	2	-4.22378	Duncana	1.00	3	-0.612625				2	4.39283	Duncana	3.00	3	1.8644			2	1.34303	Duncana	1.00	3	1.86165			2	4.03487	Duncana	1.00	3	-1.39653			2	-20.2966	Duncana	4.00	3	-30.4146			2	2.39381	Duncana	3.00	3	-3.44451
	2	3.60827		4.00	3	0.254213	0.254213			2	1.43632		2.00	3	2.44572			2	14.2373		3.00	3	4.59552			2	-6.62717		3.00	3	-0.388886			2	-21.9318		2.00	3		-21.8415		2	3.98929		1.00	3	1.85686	1.85686
	2	4.082		2.00	3	1.1555	1.1555			2	1.508		1.00	3	5.73701			2	0.442		2.00	3	5.34077			2	7.644		4.00	3	-0.0656641			2	-23.296		1.00	3		-15.8907		2	4.68		2.00	3		3.6877
	3	6.52167		3.00	3		5.48673			3	0.942237		4.00	3	6.52415			3	5.28263		4.00	3	9.4012			3	-1.83598		2.00	3	1.6839			3	-9.84605		3.00	3		-14.3133		3	-5.88628		4.00	3		4.40181
	3	4.14052		significance		0.484138	0.0617714			3	3.29895		significance		0.121828			3	3.14793		significance		0.0989159			3	2.64532		significance		0.416614			3	-23.1619		significance		1	0.0580399		3	1.81876		significance		0.0563366	0.334491
	3	5.798				b	a			3	1.352				a			3	5.356				a			3	-1.976				a			3	-9.932				b	a		3	-6.266				b	a
	4	0.497461								4	3.70495							4	12.8411							4	-2.14965							4	-29.1234							4	4.13393
	4	-2.49893								4	12.3397							4	3.65977							4	0.863524							4	-32.381							4	7.83352
	4	2.7641								4	3.52785							4	11.7028							4	1.08913							4	-29.7394							4	1.23799
100	1	-0.746626	VAR00002						100	1	6.60194	VAR00002					100	1	-2.29693	VAR00002					100	1	0.9917	VAR00002					100	1	-14.067	VAR00002					100	1	-0.70284	VAR00002
	1	-1.13045		VAR00001	N	alpha = Subset of 0.05				1	2.9661		VAR00001	N	alpha = Subset of 0.05			1	5.12063		VAR00001	N	alpha = Subset of 0.05			1	-3.31225		VAR00001	N	alpha = Subset of 0.05			1	-11.9267		VAR00001	N	alpha = Subset of 0.05			1	-1.75299		VAR00001	N	alpha = Subset of 0.05
	1	-1.4734				1				1	6.672				1			1	-1.9738				1			1	0.8062				1			1	-14.178				1	2		1	-0.6672				1	2
	2	-6.51763	Duncana	2.00	3	-2.45433				2	6.94871	Duncana	3.00	3	1.37961			2	1.18492	Duncana	1.00	3	0.2833			2	1.80216	Duncana	3.00	3	-2.06179			2	-14.989	Duncana	4.00	3	-24.4919			2	-2.85479	Duncana	3.00	3	-13.369
	2	-0.344944		1.00	3	-1.11682				2	2.2275		2.00	3	3.94834			2	14.6918		2.00	3	6.49691			2	-3.82939		4.00	3	-1.34376			2	-18.2663		2.00	3	-17.266	-17.266		2	-2.72088		2.00	3		-2.79449
	2	-0.5004		3.00	3	1.39839				2	2.6688		1.00	3	5.41335			2	3.614		3.00	3	8.88473			2	7.0612		1.00	3	-0.504784			2	-18.5426		1.00	3	-13.3906	-13.3906		2	-2.8078		4.00	3		-1.68792
	3	1.58437		4.00	3	1.79901				3	0.310984		4.00	3	5.7486			3	11.3347		4.00	3	11.3423			3	-5.61313		2.00	3	1.67799			3	-0.601692		3.00	3		-6.05413		3	-15.5891		1.00	3		-1.04101
	3	1.10962		significance		0.140552				3	3.74444		significance		0.0698995			3	3.61572		significance		0.053117			3	5.01557		significance		0.370463			3	-17.1437		significance		0.0706502	0.0684046		3	-8.97769		significance		1	0.693506
	3	1.5012				a				3	0.0834				a			3	11.7038				a			3	-5.5878				a			3	-0.417				b	a		3	-15.5402				b	a
	4	1.36115								4	5.61218							4	13.3715							4	-3.37239							4	-29.1587							4	3.06209
	4	-2.78975								4	8.56742							4	4.63913							4	2.2471							4	-28.6854							4	4.30485
	4	6.82562								4	3.0662							4	16.0161							4	-2.90599							4	-15.6317							4	-12.4307
120	1	-0.992174	VAR00002						120	1	5.15347	VAR00002					120	1	-1.76334	VAR00002					120	1	2.02068	VAR00002					120	1	-15.3963	VAR00002					120	1	1.87609	VAR00002
	1	-0.134148		VAR00001	N	alpha = Subset of 0.05				1	2.74493		VAR00001	N	alpha = Subset of 0.05			1	5.43264		VAR00001	N	alpha = Subset of 0.05			1	-3.46219		VAR00001	N	alpha = Subset of 0.05			1	-7.10961		VAR00001	N	alpha = Subset of 0.05			1	-7.39599		VAR00001	N	alpha = Subset of 0.05
	1	-0.6672				1				1	5.7268				1	2		1	-2.224				1	2		1	2.085				1			1	-15.5124				1			1	1.946				1
	2	-3.89685	Duncana	2.00	3	-1.37206				2	5.12178	Duncana	3.00	3	-2.48144			2	3.38887	Duncana	1.00	3	0.481767			2	0.456095	Duncana	4.00	3	-2.94295			2	-14.3191	Duncana	4.00	3	-14.301			2	-2.41118	Duncana	3.00	3	-17.2484
	2	0.169858		1.00	3	-0.597841				2	1.8975		2.00	3		3.13669		2	11.5332		2.00	3	5.53004	5.53004		2	-8.10712		2.00	3	-1.77194			2	-6.32876		1.00	3	-12.6728			2	-11.8047		4.00	3	-9.45215
	2	-0.3892		3.00	3	1.88146				2	2.3908		4.00	3		3.2757		2	1.668		3.00	3	9.43828	9.43828		2	2.3352		3.00	3	-1.22091			2	-6.8666		2.00	3	-9.1715			2	-12.7324		2.00	3	-8.98276
	3	2.12935		4.00	3	4.33599				3	-4.30309		1.00	3		4.54173		3	12.5984		4.00	3		11.6467		3	-5.09271		1.00	3	0.214497			3	1.73677		3.00	3	-1.20205			3	-18.6986		1.00	3	-1.1913
	3	1.54124		significance		0.191002				3	1.30677		significance		1	0.533905		3	2.90061		significance		0.0936297	0.230075		3	6.46178		significance		0.48047			3	-6.98313		significance		0.0957295			3	-14.1148		significance		0.0719324
	3	1.9738				a				3	-4.448				b	a		3	12.8158				b	a		3	-5.0318				a			3	1.6402				a			3	-18.9318				a
	4	-0.118509								4	2.74933							4	15.4856							4	-4.62687							4	-21.5006							4	-2.64493
	4	-1.48368								4	6.59321							4	3.97585							4	1.03462							4	-22.8524							4	1.76408
	4	14.6102								4	0.484575							4	15.4787							4	-5.23659							4	1.45002							4	-27.4756
150	1	-2.49747	VAR00002						150	1	2.25392	VAR00002					150	1	4.5314	VAR00002					150	1	-0.305104	VAR00002					150	1	-5.50545	VAR00002					150	1	-14.9978	VAR00002
	1	3.69847		VAR00001	N	alpha = Subset of 0.05				1	0.139316		VAR00001	N	alpha = Subset of 0.05			1	11.1751		VAR00001	N	alpha = Subset of 0.05			1	-6.62119		VAR00001	N	alpha = Subset of 0.05			1	1.39697		VAR00001	N	alpha = Subset of 0.05			1	-21.3499		VAR00001	N	alpha = Subset of 0.05
	1	-2.7105				1				1	2.502				1	2		1	4.5453				1			1	-0.9174				1			1	-5.421				1			1	-14.9286				1
	2	-4.68968	Duncana	1.00	3	-0.503168				2	-3.57995	Duncana	2.00	3	-4.05094			2	21.7709	Duncana	1.00	3	6.75058			2	-3.79366	Duncana	4.00	3	-2.95675			2	-18.5941	Duncana	4.00	3	-10.2523			2	-11.0902	Duncana	3.00	3	-29.1875
	2	1.95812		2.00	3	-0.354521				2	-4.73647		3.00	3	-2.41308			2	7.26694		3.00	3	10.7687			2	2.21308		1.00	3	-2.61457			2	-2.39315		2.00	3	-7.77416			2	-24.1365		4.00	3	-23.3217
	2	1.668		3.00	3	3.34962				2	-3.8364		1.00	3		1.63175		2	6.255		2.00	3	11.7643			2	3.2109		3.00	3	-0.311495			2	-2.3352		1.00	3	-3.1765			2	-24.3528		2.00	3	-19.8599
	3	5.01408		4.00	3	5.66143				3	-3.75592		4.00	3		4.61293		3	14.3175		4.00	3	13.5432			3	-5.52726		2.00	3	0.543442			3	2.99397		3.00	3	-0.275241			3	-31.1544		1.00	3	-17.0921
	3	0.155885		significance		0.355904				3	0.102877		significance		0.278231	0.0670967		3	2.85151		significance		0.328469			3	10.7644		significance		0.524765			3	-6.98889		significance		0.293283			3	-25.0913		significance		0.166802
	3	4.8789				a				3	-3.5862				b	a		3	15.1371				a			3	-6.1716				a			3	3.1692				a			3	-31.3167				a
	4	-2.39782								4	2.12296							4	22.9923							4	-5.90543							4	-8.74712							4	-29.7986
	4	-1.59654								4	6.51701							4	4.03244							4	3.32607							4	-27.7373							4	-5.24257
	4	20.9787								4	5.19882							4	13.6048							4	-6.29089							4	5.72745							4	-34.9238
